# Supplementary material for: Precision gestational diabetes treatment: a systematic review and meta-analyses
Source: Commun Med (Lond). 2023 Oct 5;3:135. doi: 10.1038/s43856-023-00371-0 (PMC10550921; doi:10.1038/s43856-023-00371-0)
Supplement: Supplementary file 2 — Supplementary Data 1 [file 43856_2023_371_MOESM2_ESM.xlsx]

## Sheet: Sheet1
Supplementary Data 1 Precision markers to enhance behavioural (diet and lifestyle) interventions
First Author Year	Study Name	Country	Population	Intervention	Precision Marker	GDM Diagnostic Criteria	Sample Size
bHedderson 201819	GEM Study	USA	Pregnant, age 18+, GDM	Receiving a tailored letter with messages regarding weight	Pregnancy BMI category	Carpenter Coustan	n control =1047
							n intervention=967
bYew 202120	SMART-GDM Study	Singapore	Pregnant, age 21+, singleton, GDM	Web/Smart phone lifestyle coaching program	Gestational weight gain at study entry	WHO 2013 criteria (12-30 weeks)	n control = 170
							n intervention= 170
