# Supplementary material for: Precision gestational diabetes treatment: a systematic review and meta-analyses
Source: Commun Med (Lond). 2023 Oct 5;3:135. doi: 10.1038/s43856-023-00371-0 (PMC10550921; doi:10.1038/s43856-023-00371-0)
Supplement: Supplementary file 3 — Supplementary Data 2 [file 43856_2023_371_MOESM3_ESM.xlsx]

## Sheet: Table 2
Supplementary Data 2. Precision markers for escalation of pharmacological interventions to achieve target glucose levels
*First Author Year	Study Design and Name	Country	Population	GDM Diagnostic Test Criteria	Sample Size	Precision Marker(s)
Pharmacological therapy required to achieve target glucose levels in addition to standard care with diet and lifestyle advice
Escalation to insulin required to achieve glucose targets when diet/lifestyle alone not adequate
aAres 201721	Retrospective cohort study	Spain	Pregnant, GDM, singleton pregnancy, no malformations	100g 3h OGTT	Total in analysis	age, BMI, OGTT glucose values
					N = 201
					N (%) diet not adequate
					N = 36 (18)
aBarnes 201322	Retrospective cohort study	Australia	Pregnant, GDM, singleton pregnancy	ADIPS criteria	Total in analysis	Pre-pregnancy BMI, total maternal GWG, HbA1c at GDM diagnosis
					N = 1695
					N (%)diet not adequate
					N = 524 (30.9)
aBenhalima 201523	Retrospective cohort study	Belgium	Pregnant, GDM	50g GCT and 100g 3h OGTT, Carpenter and Coustan	Total in analysis	age, GA at delivery, BMI at first prenatal visit, ethnicity, family history of GDM, history of GDM, parity, results of OGTT and GCT, GA at GDM diagnosis and at GDM screening, insulin sensitivity and beta cell function
					N = 601
					N (%) diet not adequate
					N = 145 (24.1)
bBerg 200724	Retrospective cohort study	Sweden	Pregnant, GDM.	75g OGTT, 1998 WHO classification criteria	Total in analysis	BMI
					N = 719
					N (%) diet not adequate
					N = 112 (15.6)
aDucarme 201925	Prospective observational study	France	Pregnant, GDM, singleton pregnancy.	75g OGTT	Total in analysis	age, pre pregnancy BMI, obesity, overweight, parity, previous >4kg baby, previous GDM, glucose values in OGTT, fructosamine, HbA1c
					N = 200
					N (%) diet not adequate
					N = 72 (36.0)
aDurnwald 201126	Secondary analyses of RCT	USA	Pregnant, Women with mild GDM, who were randomized to dietary intervention in prospective RCT	fasting glucose less than 95 mg/dL and at least two of three glucose values that met or exceeded the following: 1-hour of 180 mg/dL, 2-hour 155 mg/dL, 3-hour 140 mg/dL	Total in analysis	age, GWG, ethnicity, smoking, alcohol, BMI at enrollment, 50-g glucose screening value
					N = 460
					N (%)diet not adequate
					N = 36 (7.8)
bElnour 200827	Observational, cohort study, within RCT	United Arab Emirates	Pregnant, Women with GDM, UAE national	100g, 3h OGTT, National Diabetes Data Group and Carpenter & Coustan	Total in analysis	OGTT values
					N = 165
					N (%)diet not adequate
					N = 91 (55.1)
bGiannubilo 201828	Prospective observational cohort study	Italy	Pregnant, GDM, singleton pregnancy, European, primiparous, non-smoking	100g, 3h OGTT, Carpenter & Coustan	Total in analysis	Offspring sex
					N = 327
					N (%) diet not adequate
					N = 133 (40.6)
bGibson 201229	Case-control (1:3) study	USA	Pregnant, GDM, singleton pregnancy, no malformations	50g GCT and 100g OGTT, Carpenter & Coustan	Total in analysis	GWG by 24 weeks GA, pre-pregnancy BMI, glucose values
					N = 163
					N (%) diet not adequate
					N = not recorded
bHillier 201330	Population-based epidemiology study	USA	Pregnant, GDM, singleton pregnancy	Carpenter & Coustan	Total in analysis	BMI group, ethnicity, GA at diagnosis
					N = 1326
					N (%) diet not adequate
					N =158 (11.9)
aIkenoue 201431	Retrospective cohort study	Japan	Pregnant, GDM, singleton pregnancy, no malformations	50g GCT and diagnostic 75g OGTT, IADPSG criteria	Total in analysis	Age, BMI, GCT & OGTT values, family history, GA at diagnosis, HbA1C, Insulin sensitivity
					N = 141
					N (%) diet not adequate
					N = 50 (35.5)
aIto 201632	Retrospective cohort study	Japan	Pregnant, GDM	Risk factors – 75g OGTT; no risk factors 2-step GCT and 75g OGTT, IADPSG criteria	Total in analysis	Age, GA at GDM diagnosis, BMI at diagnosis, family history of diabetes, prior fetal macrosomia, results of OGTT, glycoalbumin, daily calories at diagnosis, plasma glucose profile
					N = 102
					N (%) diet not adequate
					N = 32 (31.4)
aKalok 202033	Retrospective cohort study	Malaysia	Pregnant, GDM, singleton pregnancy	75g OGTT NICE guideline (fasting glucose ≥ 5.6 mmol/L and/or 2h post glucose load ≥ 7.8 mmol/L)	Total in analysis	Age, GA at GDM diagnosis, trimester of pregnancy at diagnosis, OGTT glucose values, family history of diabetes, previous GDM, obesity
					N = 1064
					N (%) diet not adequate
					N = 96 (9)
aKoning 201634	Retrospective cohort study	Netherlands	Pregnant, GDM, singleton pregnancy	75g OGTT, WHO 1999, FPG ≥ 7.0 mmol/l and/or the 2h plasma glucose ≥ 7.8 mmol/l	Total in analysis	Age, family history of diabetes, previous GDM, previous infant weighing >4500g, history of intrauterine death, parity, pre-pregnancy BMI, GWG, glucose levels in OGTT, Hba1c
					N = 820
					N (%) diet not adequate
					N = 360 (44)
aMecacci 202135	Retrospective cohort study	Italy	Pregnant, GDM, singleton pregnancy	IADPSG	Total in analysis	Age, pre-pregnancy BMI, family history of diabetes, previous GDM, FPG, hypothyroidism, and assisted reproductive technologies
					N = 1974
					N (%) diet not adequate
					N = 1012 (51.3)
aMeghelli 202036	Retrospective cohort study	France	Pregnant, GDM, pre-pregnancy BMI >=40	1999-2009 O'sullivan's test (2-step); after that IADPSG	Total in analysis	Age, BMI, parity, history of C-section, history of gestational HTN, history of GDM, smoking, GWG
					N = 121
					N (%) diet not adequate
					N = 63 (52.9)
bMolina-Vega 202037	Retrospective cohort study	Spain	Pregnant, GDM	2 step 50g GCT and 75g OGTT, National Diabetes Data Group criteria	Total in analysis	Age, BMI, Season
					N = 473
					N (%) diet not adequate
					N = 129 (27.3)
aNg 202038	Retrospective cohort study	Australia	Pregnant, GDM, singleton pregnancy, ≥ 37 weeks GA at birth	ADIPS 75g OGTT - >=5.5, 2-h >=8.0	Total in analysis	Age, BMI, alcohol consumption, smoking history, pre-eclampsia, alcohol
					N = 1857
					N (%) diet not adequate
					N = 576 (31.02)
bNguyen 201639	Retrospective cohort study	Canada	Pregnant, GDM	Local Montreal criteria - 75g OGTT FPG ≥5.0 mmol/L or 2-hour post-OGTT glucose ≥7.8 mmol/L	Total in analysis	Glucose values, pre-pregnancy BMI, GWG, previous C-section, history of macrosomia, previous GDM
					N = 1827
					N (%) diet not adequate
					N = 1056 (57.8)
aNishikawa 201840	Retrospective cohort study	Japan	Pregnant, GDM	50g GCT (>140 mg/dL), IADPSG for 75g OGTT	Total in analysis	GA at GDM diagnosis, history of pregnancy, family history of DM, pre-pregnancy BMI, OGTT values, HbA1c
					N = 529
					N (%) diet not adequate
					N = 57 (11)
aOuzounian 201141	Retrospective cohort study	USA	Pregnant, GDM, , singleton pregnancy, liveborn fetus, ≥ 37 weeks GA at birth	1h plasma glucose post 50g >200 or ADA criteria for 3h OGTT	Total in analysis	maternal age, multiparity, ethnicity, prenatal care in 1st trimester, BMI category, prior GDM, history of macrosomia, history of stillbirth, OGTT values
					N = 1451
					N (%) diet not adequate
					N = 262 (18.1)
bParrettini 202042	Retrospective cohort study	Italy	Pregnant, GDM, singleton pregnancy, age ≥ 18 years	IADPSG	Total in analysis	Maternal age, OGTT results
					N = 602
					N (%) diet not adequate
					N = 390 (64.8)
aSilva 200643	Retrospective cohort study	USA	Pregnant, GDM	Carpenter & Coustan	Total in analysis	Ethnicity
					N = 2155
					N (%) diet not adequate
					N = 427 (19.8)
aSouza 201944	Retrospective cohort study	Brazil	Pregnant, GDM, singleton pregnancy	IADPSG	Total in analysis	age, parity, pre-pregnancy (BMI), GWG, smoking history, prior chronic hypertension, prior history of GDM, prior fetal macrosomia, family history of diabetes, GA at GDM diagnosis, FPG
					N = 408
					N (%) diet not adequate
					N = 135 (33.1)
aSuhonen 200845	Retrospective cohort study	Finland	Pregnant, GDM, singleton pregnancy	75g OGTT 5.1 mmol/l after fasting, 10.0 mmol/l at 1 hour, and 8.7 mmol/l at 2 hours; risk factor based screening	Total in analysis	BMI, glucose values in OGTT
					N = 905
					N (%) diet not adequate
					N = 385 (42.5)
aSun 202146	Retrospective cohort study	China	Pregnant, GDM	75g OGTT, ADA diagnostic criteria	Total in analysis	age, more childbirths, obesity
					N = 708
					N (%) diet not adequate
					N = 92 (12.9)
bWong 2012**47	Retrospective cohort study	Australia	Pregnant, GDM, singleton pregnancy	ADIPS 1998; 50g GCT followed by 75g OGTT	Total in analysis	ethnicity
					N = 827
					N (%) diet not adequate
					N = 421 (50.9)
aWong 2011**48	Retrospective cohort study	Australia	Pregnant, GDM, singleton pregnancy	ADIPS 1998; 50g GCT followed by 75g OGTT	Total in analysis	BMI >30, OGTT glucose values, GA at GDM diagnosis
					N = 612
					N (%) diet not adequate
					N = 323 (52.8)
bZawiejska 201449	Retrospective cohort study	Poland	Pregnant, GDM, diet or diet-failure requiring insulin	75g OGTT	Total in analysis	Fasting hyperglycaemia (>=5.1 mmol/dL)
				WHO criteria:	N = 492
				FPG ≥5.5 mmol/dL, 1-h ≥10.0 mmol/dL, 2-h ≥7.8 mmol/dL	N (%) diet not adequate
					N = 88 (17.9)
Escalation to any pharmacological therapy (metformin, glyburide and/or insulin) to achieve glucose targets when diet/lifestyle alone not adequate
aBashir 202050	Retrospective cohort study	Qatar	Pregnant, GDM, managed with diet, metformin, metformin + insulin, or insulin	WHO FPG 5.1 mmol/l, 1-hour post-OGTT 10.0 mmol/l or 2 hours post-OGTT 8.5mmol/l)	Total in analysis	age, pre-pregnancy weight, pre-pregnancy BMI, BMI categories, GA at diagnosis, Glucose values in OGTT (FPG, 1 hr, 2hr)
					N = 801
					N (%) diet not adequate
					N = 443 (55.3)
aGilbert 202151	Prospective cohort study	Switzerland	Pregnant, GDM, managed with diet or insulin or metformin	IADPSG and ADA guidelines	Total in analysis	age, education, social support, GA at first and last visits, HbA1c, family history of diabetes, depression score
					N = 341
					N (%) diet not adequate
					N = 163 (47.8)
aKrispin 202152	Retrospective cohort study	Israel	Pregnant, GDM, singleton pregnancy managed with diet or any of metformin, glyburide or insulin	1 hour, 50 g oral glucose challenge followed by 100g OGTT	Total in analysis	age, BMI, obesity, GWG, gravidity, parity, smoking, chronic HTN, hypertensive disorders of pregnancy, previous GDM, previous macrosomia, family history of diabetes
				Carpenter and Coustan’s criteria	N = 642
					N (%) diet not adequate
					N = 328 (51)
aMeshel 201653	Retrospective cohort study	Israel	Pregnant, GDM, managed with diet, glyburide, glyburide + insulin or insulin	1 hour, 50 g oral glucose challenge followed by 100g OGTT	Total in analysis	age, parity, OGTT 0 min, gestational age at first diagnosis, pre-pregnancy BMI, BMI > 30, family history of diabetes, GDM in previous pregnancy
				Carpenter and Coustan’s criteria	N = 1324
					N (%) diet not adequate
					N = 143 (10.82)
bZhu 202154	Retrospective cohort study	Australia	Pregnant, GDM, managed with diet, metformin, metformin + insulin, or insulin	Not given	Total in analysis	age, parity, BMI, 2nd trimester HbA1c, FPG and 2 hour glucose
					N = 237
					N (%) diet not adequate
					N = 140 (59.1)
Escalation to supplemental insulin required to achieve target glucose levels in addition to oral agent (glyburide or metformin) and diet/lifestyle
Glyburide not adequate
aChmait 200455	Retrospective cohort study	USA	Pregnant, GDM, glyburide treated but requiring supplemental insulin therapy to meet glycaemic targets	1 hour, 50 g oral glucose challenge followed by 100g OGTT Carpenter and Coustan’s criteria	Total in analysis N = 69	GA at GDM diagnosis and at glyburide initiation, fasting and 1 hour postprandial glucose
					N (%) glyburide not adequate
					N = 13 (18.8%)
aConway 200456	Retrospective cohort study	USA	Pregnant, GDM, glyburide treated but requiring supplemental insulin therapy to meet glycaemic targets	ADA guidelines	Total in analysis N = 75	glucose values, GA at glyburide initiation
					N (%) glyburide not adequate
					N = 12 (16%)
aHarper 201657	Retrospective cohort study	USA	Pregnant, GDM, glyburide treated but requiring supplemental insulin therapy to meet glycaemic targets	1 hour glucose tolerance test followed by 3 hour glucose tolerance	Total in analysis N = 63	previous GDM, GA at GDM diagnosis, glucose values
				Carpenter and Coustan’s criteria	N (%) glyburide not adequate
					N = 63 (17.5%)
aKahn 200658	Retrospective cohort study	USA	Pregnant, GDM, glyburide treated but requiring supplemental insulin therapy to meet glycaemic targets	1 hour, 50 g oral glucose challenge followed by 100g OGTT Carpenter and Coustan’s criteria	Total in analysis N = 95	age, GA of diagnosis of GDM, gravidity, parity, glucose values
					N (%) glyburide not adequate
					N = 18 (19%)
aRochon 200659	Retrospective cohort study	USA	Pregnant, GDM, glyburide treated but requiring supplemental insulin therapy to meet glycaemic targets	1 hour, 50 g oral glucose challenge followed by 100g OGTT Carpenter and Coustan’s criteria	Total in analysis N = 101	age, parity, BMI, family history of diabetes, Previous GDM, glucose values
					N (%) glyburide not adequate
					N = 21 (20.8%)
aYogev 201160	Retrospective cohort study	Israel	Pregnant, GDM, glyburide treated but requiring supplemental insulin therapy to meet glycaemic targets	1 hour, 50 g oral glucose challenge followed by 100g OGTT Carpenter and Coustan’s criteria	Total in analysis N = 124	previous GDM, glucose values and GWG
					N (%) glyburide not adequate
					31 (25%)
Metformin not adequate
aGante 201861	Retrospective cohort study	Portugal	Pregnant, GDM, metformin treated but requiring supplemental insulin therapy to meet glycaemic targets	Portuguese Directorate-General of Health (Direção Geral de Saúde) criteria based on IADPSG criteria	Total in analysis N = 388	age, pre-pregnancy BMI, earlier introduction of metformin
					N (%) metformin not adequate
					N = 135 (34.8%)
aKhin 201862	Retrospective cohort study	UK	Pregnant, GDM, metformin treated but requiring supplemental insulin therapy to meet glycaemic targets	75 g OGTT between 24-28 weeks of gestation with fasting levels of 6.1 mmol/l and/or 2 h postprandial 7.8 mmol/l	Total in analysis N = 138	age, fasting glucose level and HbA1c at OGTT, GA at medication initiation
					N (%) metformin not adequate
					N = 77 (55.8%)
aMcGrath 201663	Retrospective cohort study	Australia	Pregnant, GDM, metformin treated but requiring supplemental insulin therapy to meet glycaemic targets	not given	Total in analysis N = 53	GA at metformin initiation
					N (%) metformin not adequate
					N = 34 (54%)
aPicón-César 202164	RCT metformin for GDM trial	Spain	Pregnant, GDM, singleton pregnancy, age 18-45 years, GA 14-35 weeks, met criteria for medical therapy, randomized to metformin but required subsequent insulin therapy	50-gram oral glucose screening (O’Sullivan test) followed by a 100-gram OGTT using the National Diabetes Data Group criteria. Isolated fasting glycaemia at 100 mg/dL (5.6 mmol/L) was also considered as GDM	Total in analysis N = 90	previous GDM, GA at randomisation, glucose values in the OGTT, SBGM at randomization
					N (%) metformin not adequate
					N = 20 (22.3%)
aRowan 200865	RCT Metformin in Gestational Diabetes (MIG) Trial	Australia and New Zealand	Pregnant, GDM, singleton pregnancy, age 18-45 years, met criteria for medical therapy, randomized to metformin but required subsequent insulin therapy	75 g OGTT Australasian Diabetes in Pregnancy Society criteria	Total in analysis N = 363	BMI, glucose values
					N (%) metformin not adequate
					N = 168 (46.3%)
aTertti 2013***66	RCT comparing metformin vs. insulin	Finland	Pregnant, GDM, singleton pregnancy, met criteria for medical therapy, randomized to metformin but required subsequent insulin therapy	75 g OGTT determined by Finnish national criteria.	Total in analysis n = 110	age, GA at OGTT and randomisation, HbA1c, fructosamine
				The diagnostic cutoff values of plasma glucose up to December 2008 were: fasting ≥4.8 mmol/l, 1 h ≥ 10.0 mmol/l and 2 h ≥ 8.7 mmol/l, and thereafter ≥5.3,≥10.0 and ≥8.6 mmol/l, respectively	N (%) metformin not adequate
					N = 23 (20.9%)
Others
bBouchghoul 202167	Observational study of a subset of the Insulin Daonil trial (INDAO) participants of randomization to glyburide vs. insulin	France	Pregnant, GDM, met criteria for medical therapy and were randomized to the glyburide arm of the trial	not given, other than diagnosed between 24-34 weeks gestation	Total in analysis N = 117	CYP2C9 and OATP1B3 genetic polymorphisms
					N (%) glyburide not adequate:
					7/54 (13.0%) in wild type group, 8/42 (19.0%) in intermediate group, 5/21 (23.8%) in variant group
bHuhtala 2020***68	Secondary analysis of data from RCT comparing metformin vs. insulin	Finland	Pregnant, GDM, singleton pregnancy, met criteria for medical therapy	75 g OGTT determined by Finnish national criteria (as above)	N = 100-108 Metformin treated;	maternal lipidome responses to metformin and insulin before and after treatment initiation
					N = 95-107 Insulin treated
