# Supplementary material for: Precision gestational diabetes treatment: a systematic review and meta-analyses
Source: Commun Med (Lond). 2023 Oct 5;3:135. doi: 10.1038/s43856-023-00371-0 (PMC10550921; doi:10.1038/s43856-023-00371-0)
Supplement: Supplementary file 4 — Supplementary Data 3 [file 43856_2023_371_MOESM4_ESM.xlsx]

## Sheet: Sheet1
Supplementary Data 3 Likelihood of oral agent failure by agent (glyburide or metformin).
Predictor	Oral agent	OR (95% CI)	P value	Subgroup difference
Age	Glyburide	-0.73 [-2.47, 1.02]	0.41
	Metformin	-1.34 [-2.70, 0.03]	0.05	P = 0.59, I² = 0%
Nulliparity	Glyburide	1.88 [1.31, 2.70]	0.0006
	Metformin	1.16 [0.75, 1.80]	0.5	P = 0.10, I² = 64.0%
BMI	Glyburide	-0.78 [-2.06, 0.51]	0.23
	Metformin	-1.25 [-2.75, 0.25]	0.1	P = 0.64, I² = 0%
Previous GDM	Glyburide	0.28 [0.17, 0.44]	<0.00001
	Metformin	0.49 [0.35, 0.69]	<0.0001	P = 0.05, I² = 73.8%
Fasting glucose	Glyburide	-10.62 [-0.66, -0.57]	0.04
	Metformin	-7.46 [-11.15, -3.78]	<0.0001	P = 0.56, I² = 0%
1hr glucose	Glyburide	-12.88 [-25.92, 0.16]	0.05
	Metformin	-8.53 [-18.84, 1.77]	0.1	P = 0.61, I² = 0%
2hr glucose	Glyburide	-11.75 [-19.88, -3.63]	0.005
	Metformin	-5.44 [-10.04, -0.85]	0.02	P = 0.19, I² = 43.0%
3hr glucose	Glyburide	-1.03 [-15.20, 13.13]	0.89
	Metformin	3.60 [-16.86, 24.06]	0.73	P = 0.72, I² = 0%
HbA1c	Glyburide	Not estimable (insufficient data)
	Metformin	-0.21 [-0.29, -0.13]	<0.00001	NA
Family history	Glyburide	0.79 [0.29, 2.20]	0.66
	Metformin	0.78 [0.44, 1.40]	0.41	P = 0.98, I² = 0%
Gestation at diagnosis	Glyburide	3.72 [1.22, 6.21]	0.004
	Metformin	1.85 [1.00, 2.71]	<0.0001	P = 0.17, I² = 47.8%
Gestation at drug initiation	Glyburide	4.52 [-0.41, 9.46]	0.07
	Metformin	3.85 [2.92, 4.78]	<0.00001	P = 0.79, I² = 0%
