# Supplementary material for: Precision gestational diabetes treatment: a systematic review and meta-analyses
Source: Commun Med (Lond). 2023 Oct 5;3:135. doi: 10.1038/s43856-023-00371-0 (PMC10550921; doi:10.1038/s43856-023-00371-0)
Supplement: Supplementary file 5 — Supplementary Data 4 [file 43856_2023_371_MOESM5_ESM.xlsx]

## Sheet: Sheet1
	Supplementary Data 4 Narrative summary of studies not included in the meta-analysis
	Author	Key findings
	Escalation to insulin required to achieve glucose targets in addition to standard care with diet/lifestyle advice
	Berg 200724	The need for insulin treatment increased with increasing BMI. Among women with normal weight (BMI <25 kg/m2), 9.6% (n=33) required insulin, compared to 31.9% (n=52) in the obese group (p <0.001)
	Elnour 200827	The number of abnormal OGTT values, specifically fasting values (≥95 mg/dl) and 1-h values (≥180 mg/dl), contributed significantly to insulin need during the index pregnancy (P<0.05).
	Giannubilo 201828	The overall risk of need for insulin therapy was significantly higher in women carrying a male fetus (odds ratio = 1.837; 95% CI, 1.737–2.8775; P = 0.0078)
	Gibson 201229	There were no significant differences in age, race, or parity among patients requiring insulin therapy and diet/exercise-controlled GDM. Patients requiring insulin therapy had significantly higher pre-pregnancy BMI, but comparable 1-h glucose tolerance test, gestational age at delivery, and weight gain.
	Hillier 201330	Treatment with insulin more likely in higher BMI groups and non-white ethnicities
	Molina-Vega 202037	Greater BMI was associated with greater odds of needing insulin therapy (OR 1.103; p<0.001). Age (OR 1.019; p=0.429) and pregnancy during winter (OR 0.493; p=0.050, spring (OR 0.626; p=0.159) or summer (0.680; p=0.214), as opposed to during fall were not associated with the need for insulin therapy.
	Nguyen 201639	Maternal predictors of antepartum insulin therapy:
		Pre-pregnancy BMI (OR 1.03; 95% CI 1.01 – 1.06), Past history of GDM (OR 1.77; 9%% CI 1.24–2.56), Diagnosis of GDM <20 weeks gestation (OR 3.32; 95% CI 1.87–6.19), fasting plasma glucose (OR 1.65; 95% CI 1.10–2.47), 2-hour post-OGTT glucose (OR 1.39; 95% CI 0.91–2.14); Both glucose values above local reference range at screening (OR 2.60; 95% CI 1.98 – 3.44)
		Maternal factors not significantly associated with insulin therapy:
		Past history of caesarean delivery (OR 1.41; 95% CI 0.96 – 2.08), Past history of macrosomia (OR 0.79; 95%CI 0.88 – 1.46)
	Parrettini 202042	Maternal age and distribution of diagnostic values at the OGTT were the only factors that were significantly associated with a risk of need for insulin therapy (p < 0.05).
	Wong 201247	Women from South-East Asia had the lowest need to start insulin (37.2%), compared with Anglo-Europeans (56.7%, P < 0.001) - SE Asian (37.2%), South Asian (55%), Middle Eastern (51.6%), Anglo-European (56.7%), Pacific Islander (65.5%) - ANOVA p<0.001
		Women from South-East Asia had the lowest need for rapid-acting insulin for the management of postprandial hyperglycaemia (30.4% vs. 44.9% for women from Anglo-European background, P = 0.002). Pacific Islanders had the greatest need for insulin therapy, but were started on insulin at a later stage.
	Zawiejska 201449	Maternal fasting hyperglycaemia >=5.1 mmol/l increased odds of requiring insulin therapy (OR 3.8 [95% CI 2.3, 6.5]; aOR 2.6 [1.4, 4.9])
	Escalation to any pharmacological therapy required (oral agent and/or insulin) to achieve glucose targets in addition to standard care with diet/lifestyle advice
	Zhu 202154	The strongest predictor of moving from diet to medication was the 2nd trimester FBG, recording an odds ratio of 3.58. This suggests that for every additional 1 mmol/L the FBG was elevated, patients were 3.58 times more likely be medicated for their GDM, controlling for other factors in the model. The other significant predictor was age, with an odds ratio of 1.06.
	Genetic predictors of glyburide being inadequate to achieve target glucose values and escalation to insulin not required
	Bouchghoul et al 202167	CYP2C9 and OATP1B3 genetic polymorphisms
		The percentage of patients who switched from glyburide to insulin was much higher (× 1.8) in the variant genotype group, although this was not statistically significant: 23.8% (5/21) vs. 13.0% (7/54) in the wild-type genotype group and 19.0% (8/42) in the intermediate group (trend test-logistic regression, P = 0.24).
		The fasting glycaemic control of diabetes with glyburide was, on average, better in the wild-type genotype group than in the intermediate group and the variant group, with a lower percentage of out-of-target blood glucose values
	Maternal lipidome responses before and after initiation of metformin and insulin treatment
	Huhtala et al 202068	Fasting serum lipidome measured at diagnosis (mean 30 weeks gestation) and at 36 weeks using nuclear magnetic resonance spectroscopy
		Compared to insulin, metformin treatment of GDM led to higher maternal serum concentrations of triglyceride-rich lipoproteins. Especially triglycerides and cholesterol in VLDL were positively associated with birthweight.
		Women with high VLDL cholesterol or high apoB/apoA-1 may benefit from insulin treatment over metformin with respect to offspring birthweight
